# Supplementary material for: Menstrual Cycle-Related Hormonal Fluctuations in ADHD: Effect on Cognitive Functioning—A Narrative Review
Source: J Clin Med. 2025 Dec 24;15(1):121. doi: 10.3390/jcm15010121 (PMC12786913; doi:10.3390/jcm15010121)
Supplement: Supplementary file 1 [file jcm-15-00121-s001.zip]

Archive with 1 entries (1 files):
- jcm-3963525-supplementary.pdf
